# Supplementary material for: Assessments of Vibrio parahaemolyticus and Vibrio vulnificus levels and microbial community compositions in blue crabs (Callinectes sapidus) and seawater harvested from the Maryland Coastal Bays
Source: Front Microbiol. 2023 Sep 28;14:1235070. doi: 10.3389/fmicb.2023.1235070 (PMC10581026; doi:10.3389/fmicb.2023.1235070)
Supplement: Supplementary file 4 [file Table_2.XLSX]

## Sheet: Vv for publication
Taxon name	Taxon rank	Taxonomy	LDA effect size	p-value	p-value (FDR)	No Vibrio Crab vvha	Low Vibrio Crab vvha
Gammaproteobacteria	Class	Bacteria: Proteobacteria	4.89823	0.00111	0.52227	23.7012	10.0356
Epsilonproteobacteria	Class	Bacteria: Proteobacteria	2.06571	0.04202	0.52227	0.00128	0.01963
Chromatiales	Order	Bacteria: Proteobacteria: Gammaproteobacteria	4.93359	0.00439	0.52227	16.5262	2.46301
Sedimenticola_f	Family	Bacteria: Proteobacteria: Gammaproteobacteria: Chromatiales	4.87865	0.00882	0.52227	13.6628	1.56835
Holosporaceae	Family	Bacteria: Proteobacteria: Alphaproteobacteria: Rickettsiales	3.33165	0.00863	0.52227	0.50329	0.0682
Sedimenticola_f_uc	Genus	Bacteria: Proteobacteria: Gammaproteobacteria: Chromatiales: Sedimenticola_f	4.87808	0.00671	0.52227	13.5645	1.48126
DQ856534_g	Genus	Bacteria: Proteobacteria: Alphaproteobacteria: Rhodobacterales: Rhodobacteraceae	4.08707	0.03081	0.52227	5.57185	3.38398
Holosporaceae_uc	Genus	Bacteria: Proteobacteria: Alphaproteobacteria: Rickettsiales: Holosporaceae	3.28255	0.0085	0.52227	0.4498	0.05866
Fuerstia	Genus	Bacteria: Planctomycetes: Planctomycetia: Planctomycetales: Planctomycetaceae	2.5296	0.04973	0.52227	0.08858	0.01913
DQ856534_s	Species	Bacteria: Proteobacteria: Alphaproteobacteria: Rhodobacterales: Rhodobacteraceae: DQ856534_g	4.08709	0.03081	0.52227	5.56527	3.37615
Aliiroseovarius_uc	Species	Bacteria: Proteobacteria: Alphaproteobacteria: Rhodobacterales: Rhodobacteraceae: Aliiroseovarius	2.73115	0.02258	0.52227	0.0114	0.09708
Carboxylicivirga_uc	Species	Bacteria: Bacteroidetes: Bacteroidia: Marinilabiliales: Marinilabiliaceae: Carboxylicivirga	2.60602	0.02854	0.52227	0.07531	0.0016
Taxon name	Taxon rank	Taxonomy	LDA effect size	p-value	p-value (FDR)	No Vibrio Crab vvha	Mid Vibrio Crab vvha
Deltaproteobacteria	Class	Bacteria: Proteobacteria	3.72929	0.02896	0.50233	0.5528	1.63517
Anaerolineae	Class	Bacteria: Chloroflexi	3.49988	0.01156	0.44924	0.10101	0.74072
Saccharimonas_c	Class	Bacteria: Saccharibacteria_TM7	2.79547	0.04429	0.50233	0.13869	0.00923
Anaerolinaeles	Order	Bacteria: Chloroflexi: Anaerolineae	3.46218	0.01401	0.44924	0.09824	0.69995
Desulfobacterales	Order	Bacteria: Proteobacteria: Deltaproteobacteria	3.25334	0.02426	0.50233	0.13714	0.5292
Vibrionales	Order	Bacteria: Proteobacteria: Gammaproteobacteria	3.05567	0.03436	0.50233	0.36279	0.11996
Saccharimonas_o	Order	Bacteria: Saccharibacteria_TM7: Saccharimonas_c	2.79547	0.04429	0.50233	0.13869	0.00923
AQSP_o	Order	Bacteria: Aminicenantes_OP8: AQSP_c	2.57077	0.00036	0.27421	0.00335	0.07678
Desulfobacteraceae	Family	Bacteria: Proteobacteria: Deltaproteobacteria: Desulfobacterales	3.23412	0.02027	0.49837	0.13259	0.50792
Chromatiaceae	Family	Bacteria: Proteobacteria: Gammaproteobacteria: Chromatiales	3.14497	0.02027	0.49837	0.10604	0.40326
GCA004_f	Family	Bacteria: Chloroflexi: Anaerolineae: Anaerolinaeles	3.10192	0.04038	0.50233	0.04849	0.30959
Vibrionaceae	Family	Bacteria: Proteobacteria: Gammaproteobacteria: Vibrionales	3.05567	0.03436	0.50233	0.36279	0.11996
Promineofilum_f	Family	Bacteria: Chloroflexi: Anaerolineae: Anaerolinaeles	2.83983	0.01347	0.44924	0.01604	0.15634
Woeseiaceae	Family	Bacteria: Proteobacteria: Gammaproteobacteria: Chromatiales	2.82195	0.01147	0.44924	0.04767	0.1908
DQ394964_f	Family	Bacteria: Chloroflexi: Anaerolineae: Anaerolinaeles	2.63295	0.0077	0.44924	0.01922	0.11365
Crocinitomicaceae	Family	Bacteria: Bacteroidetes: Flavobacteria: Flavobacteriales	2.63266	0.02806	0.50233	0.0356	0.10672
AQSP_f	Family	Bacteria: Aminicenantes_OP8: AQSP_c: AQSP_o	2.56955	0.00036	0.27421	0.00335	0.07678
Anaerolinaceae	Family	Bacteria: Chloroflexi: Anaerolineae: Anaerolinaeles	2.52105	0.01629	0.44924	0.0072	0.07238
AXXL_g	Genus	Bacteria: Proteobacteria: Deltaproteobacteria: Desulfobacterales: Desulfobacteraceae	3.17043	0.02891	0.50233	0.11007	0.4385
Polaribacter	Genus	Bacteria: Bacteroidetes: Flavobacteria: Flavobacteriales: Flavobacteriaceae	3.15645	0.01583	0.44924	0.02918	0.29352
Sedimenticola	Genus	Bacteria: Proteobacteria: Gammaproteobacteria: Chromatiales: Sedimenticola_f	2.98968	0.00303	0.34519	0.03074	0.22739
Microthrixaceae_uc	Genus	Bacteria: Actinobacteria: Acidimicrobiia: Acidimicrobiales: Microthrixaceae	2.97494	0.03746	0.50233	0.2054	0.01051
FN820298_g	Genus	Bacteria: Chloroflexi: Anaerolineae: Anaerolinaeles: Promineofilum_f	2.82687	0.0235	0.50233	0.01491	0.15268
FJ437953_g	Genus	Bacteria: Proteobacteria: Gammaproteobacteria: Chromatiales: Chromatiaceae	2.75589	0.01253	0.44924	0.02551	0.1496
DQ811856_g	Genus	Bacteria: Chloroflexi: Anaerolineae: Anaerolinaeles: GCA004_f	2.72998	0.03683	0.50233	0.02247	0.13416
Endoriftia	Genus	Bacteria: Proteobacteria: Gammaproteobacteria: Chromatiales: Sedimenticola_f	2.71955	0.04038	0.50233	0.06763	0.15356
Lutimonas	Genus	Bacteria: Bacteroidetes: Flavobacteria: Flavobacteriales: Flavobacteriaceae	2.69676	0.04715	0.50233	0.04404	0.13813
Robiginitalea	Genus	Bacteria: Bacteroidetes: Flavobacteria: Flavobacteriales: Flavobacteriaceae	2.68255	0.04715	0.50233	0.03631	0.11352
DQ394964_g	Genus	Bacteria: Chloroflexi: Anaerolineae: Anaerolinaeles: DQ394964_f	2.63295	0.0077	0.44924	0.01922	0.11365
EU287221_g	Genus	Bacteria: Proteobacteria: Deltaproteobacteria: Desulfobulbaceae_o: Desulfobulbaceae	2.60461	0.0235	0.50233	0.02775	0.11726
AQSP_g	Genus	Bacteria: Aminicenantes_OP8: AQSP_c: AQSP_o: AQSP_f	2.5616	0.00021	0.27421	0.00249	0.07492
Polaribacter pacificus	Species	Bacteria: Bacteroidetes: Flavobacteria: Flavobacteriales: Flavobacteriaceae: Polaribacter	3.15516	0.01583	0.44924	0.02902	0.29258
MPRJ_s	Species	Bacteria: Proteobacteria: Gammaproteobacteria: Chromatiales: Sedimenticola_f: Sedimenticola	2.93736	0.0152	0.44924	0.02525	0.19782
EU617751_s	Species	Bacteria: Proteobacteria: Gammaproteobacteria: Chromatiales: Wenzhouxiangellaceae: EU734943_g	2.77892	0.02806	0.50233	0.03052	0.16212
AM882562_s	Species	Bacteria: Proteobacteria: Gammaproteobacteria: Chromatiales: Chromatiaceae: FJ437953_g	2.63704	0.01837	0.48726	0.02392	0.11779
EU642851_s	Species	Bacteria: Bacteroidetes: Flavobacteria: Flavobacteriales: Flavobacteriaceae: Lutimonas	2.58568	0.01583	0.44924	0.02633	0.09456
Endoriftia persephone	Species	Bacteria: Proteobacteria: Gammaproteobacteria: Chromatiales: Sedimenticola_f: Endoriftia	2.53857	0.03155	0.50233	0.01764	0.07312
DQ811802_s	Species	Bacteria: Proteobacteria: Deltaproteobacteria: Desulfobacterales: Desulfobacteraceae: AXXL_g	2.53402	0.00584	0.39761	0.0073	0.08033
Cyanobium gracile group	Species	Bacteria: Cyanobacteria: Chroobacteria: Chroococcales: Prochlorococcaceae: Prochlorococcus	2.5086	0.01075	0.44924	0.05652	0.07606
Taxon name	Taxon rank	Taxonomy	LDA effect size	p-value	p-value (FDR)	No Vibrio Crab vvha	High Vibrio Crab vvha
Mollicutes	Class	Bacteria: Tenericutes	5.17753	0.01008	0.50191	25.7781	54.9167
Gammaproteobacteria	Class	Bacteria: Proteobacteria	4.86097	0.00282	0.50191	23.7012	9.30989
Acidimicrobiia	Class	Bacteria: Actinobacteria	4.18695	0.0115	0.50191	4.04345	0.64373
Saccharimonas_c	Class	Bacteria: Saccharibacteria_TM7	2.77414	0.01565	0.50191	0.13869	0.01284
Bacilloplasma_o	Order	Bacteria: Tenericutes: Mollicutes	5.26087	0.01688	0.50191	10.1048	43.9889
Chromatiales	Order	Bacteria: Proteobacteria: Gammaproteobacteria	4.78857	0.02742	0.50191	16.5262	4.36657
Acidimicrobiales	Order	Bacteria: Actinobacteria: Acidimicrobiia	4.18695	0.0115	0.50191	4.04345	0.64373
Saprospirales	Order	Bacteria: Bacteroidetes: Sphingobacteriia	3.96801	0.027	0.50191	2.39868	0.32633
Sphingomonadales	Order	Bacteria: Proteobacteria: Alphaproteobacteria	2.96457	0.02436	0.50191	0.31425	0.12851
Saccharimonas_o	Order	Bacteria: Saccharibacteria_TM7: Saccharimonas_c	2.77398	0.01565	0.50191	0.13869	0.01284
ASND_o	Order	Bacteria: Peregrinibacteria: Peribacteria	2.25691	0.0271	0.50191	0.05155	0.01533
Lumbricoplasmataceae	Family	Bacteria: Tenericutes: Mollicutes: Bacilloplasma_o	5.26086	0.01688	0.50191	10.1048	43.9887
Sedimenticola_f	Family	Bacteria: Proteobacteria: Gammaproteobacteria: Chromatiales	4.7097	0.0115	0.50191	13.6628	3.14207
Microthrixaceae	Family	Bacteria: Actinobacteria: Acidimicrobiia: Acidimicrobiales	4.19079	0.01008	0.50191	3.97177	0.54364
Saprospiraceae	Family	Bacteria: Bacteroidetes: Sphingobacteriia: Saprospirales	3.96508	0.02368	0.50191	2.3829	0.32066
Cohaesibacteraceae	Family	Bacteria: Proteobacteria: Alphaproteobacteria: Rhizobiales	3.69368	0.00543	0.50191	1.11971	0.12169
Erythrobacteraceae	Family	Bacteria: Proteobacteria: Alphaproteobacteria: Sphingomonadales	2.97974	0.01145	0.50191	0.27972	0.08406
Saccharimonas_f	Family	Bacteria: Saccharibacteria_TM7: Saccharimonas_c: Saccharimonas_o	2.73171	0.00642	0.50191	0.12491	0.01117
GQ866067_g	Genus	Bacteria: Tenericutes: Mollicutes: Bacilloplasma_o: Lumbricoplasmataceae	5.03977	0.0216	0.50191	7.70177	27.8367
GU293173_g	Genus	Bacteria: Tenericutes: Mollicutes: Bacilloplasma_o: Lumbricoplasmataceae	4.86167	0.03081	0.50191	2.38824	16.1375
Sedimenticola_f_uc	Genus	Bacteria: Proteobacteria: Gammaproteobacteria: Chromatiales: Sedimenticola_f	4.70858	0.01008	0.50191	13.5645	3.06049
DQ856534_g	Genus	Bacteria: Proteobacteria: Alphaproteobacteria: Rhodobacterales: Rhodobacteraceae	4.01982	0.03081	0.50191	5.57185	4.32413
DQ395467_g	Genus	Bacteria: Actinobacteria: Acidimicrobiia: Acidimicrobiales: Microthrixaceae	3.98735	0.01878	0.50191	2.55351	0.36671
DQ395423_g	Genus	Bacteria: Actinobacteria: Acidimicrobiia: Acidimicrobiales: Microthrixaceae	3.71051	0.00584	0.50191	1.19964	0.11712
Pseudahrensia	Genus	Bacteria: Proteobacteria: Alphaproteobacteria: Rhizobiales: Cohaesibacteraceae	3.57083	0.00275	0.50191	0.78835	0.03555
Psychroserpens	Genus	Bacteria: Bacteroidetes: Flavobacteria: Flavobacteriales: Flavobacteriaceae	3.2707	0.01087	0.50191	0.39653	0.06149
JF514260_g	Genus	Bacteria: Proteobacteria: Alphaproteobacteria: Rhizobiales: Cohaesibacteraceae	3.04199	0.00495	0.50191	0.26442	0.04244
Erythrobacter	Genus	Bacteria: Proteobacteria: Alphaproteobacteria: Sphingomonadales: Erythrobacteraceae	2.98055	0.00504	0.50191	0.26178	0.06377
Polaribacter	Genus	Bacteria: Bacteroidetes: Flavobacteria: Flavobacteriales: Flavobacteriaceae	2.88185	0.01375	0.50191	0.02918	0.18289
Microthrixaceae_uc	Genus	Bacteria: Actinobacteria: Acidimicrobiia: Acidimicrobiales: Microthrixaceae	2.84711	0.01565	0.50191	0.2054	0.03871
GU293188_g	Genus	Bacteria: Tenericutes: Mollicutes: PAC001265_o: GQ866089_f	2.76988	0.04454	0.50191	0.0775	0.18461
Saccharimonas_f_uc	Genus	Bacteria: Saccharibacteria_TM7: Saccharimonas_c: Saccharimonas_o: Saccharimonas_f	2.74601	0.00117	0.50191	0.12491	0.00531
KC120656_s	Species	Bacteria: Tenericutes: Mollicutes: Bacilloplasma_o: Lumbricoplasmataceae: GQ866067_g	4.987	0.03867	0.50191	5.92212	23.8817
GU293173_s	Species	Bacteria: Tenericutes: Mollicutes: Bacilloplasma_o: Lumbricoplasmataceae: GU293173_g	4.86012	0.03081	0.50191	2.38567	16.0888
DQ856534_s	Species	Bacteria: Proteobacteria: Alphaproteobacteria: Rhodobacterales: Rhodobacteraceae: DQ856534_g	4.01896	0.03081	0.50191	5.56527	4.32073
DQ395467_g_uc	Species	Bacteria: Actinobacteria: Acidimicrobiia: Acidimicrobiales: Microthrixaceae: DQ395467_g	3.98697	0.01878	0.50191	2.55113	0.36616
JF272168_s	Species	Bacteria: Proteobacteria: Alphaproteobacteria: Rhizobiales: Cohaesibacteraceae: Pseudahrensia	3.56723	0.00275	0.50191	0.78104	0.03555
HQ697393_s	Species	Bacteria: Actinobacteria: Acidimicrobiia: Acidimicrobiales: Microthrixaceae: DQ395423_g	3.54862	0.01226	0.50191	0.81175	0.06532
Psychroserpens_uc	Species	Bacteria: Bacteroidetes: Flavobacteria: Flavobacteriales: Flavobacteriaceae: Psychroserpens	3.2707	0.01087	0.50191	0.39653	0.06149
DQ395423_g_uc	Species	Bacteria: Actinobacteria: Acidimicrobiia: Acidimicrobiales: Microthrixaceae: DQ395423_g	3.09805	0.00377	0.50191	0.30762	0.03924
JF514260_s	Species	Bacteria: Proteobacteria: Alphaproteobacteria: Rhizobiales: Cohaesibacteraceae: JF514260_g	3.01516	0.0063	0.50191	0.2453	0.03677
JN881606_s	Species	Bacteria: Proteobacteria: Alphaproteobacteria: Sphingomonadales: Erythrobacteraceae: Erythrobacter	2.97796	0.00529	0.50191	0.22607	0.03093
Tenacibaculum xiamenense	Species	Bacteria: Bacteroidetes: Flavobacteria: Flavobacteriales: Flavobacteriaceae: Tenacibaculum	2.88209	0.03074	0.50191	0.13809	0.00037
Polaribacter pacificus	Species	Bacteria: Bacteroidetes: Flavobacteria: Flavobacteriales: Flavobacteriaceae: Polaribacter	2.87517	0.01207	0.50191	0.02902	0.18034
GU293188_s	Species	Bacteria: Tenericutes: Mollicutes: PAC001265_o: GQ866089_f: GU293188_g	2.70875	0.04454	0.50191	0.0702	0.16333
Roseibium sediminis	Species	Bacteria: Proteobacteria: Alphaproteobacteria: Rhizobiales: Stappia_f: Roseibium	2.62767	0.00473	0.50191	0.00954	0.09358
