# Supplementary material for: Assessments of Vibrio parahaemolyticus and Vibrio vulnificus levels and microbial community compositions in blue crabs (Callinectes sapidus) and seawater harvested from the Maryland Coastal Bays
Source: Front Microbiol. 2023 Sep 28;14:1235070. doi: 10.3389/fmicb.2023.1235070 (PMC10581026; doi:10.3389/fmicb.2023.1235070)
Supplement: Supplementary file 5 [file Table_3.xlsx]

## Sheet: Sheet1
Accession #	Sample Name	SPUID	Organism	Tax ID	BioProject		Web Link
SAMN36948781	S13-CM1-Aug-BT	S13-CM1-Aug-BT	crab	metagenome	1660082	PRJNA1004642	https://www.ncbi.nlm.nih.gov/biosample/36948781
SAMN36948782	S13-CM1-Aug-PS	S13-CM1-Aug-PS	crab	metagenome	1660082	PRJNA1004642	https://www.ncbi.nlm.nih.gov/biosample/36948782
SAMN36948783	S13-CM1-Aug-ZY	S13-CM1-Aug-ZY	crab	metagenome	1660082	PRJNA1004642	https://www.ncbi.nlm.nih.gov/biosample/36948783
SAMN36948784	S13-CM1-Jul-BT	S13-CM1-Jul-BT	crab	metagenome	1660082	PRJNA1004642	https://www.ncbi.nlm.nih.gov/biosample/36948784
SAMN36948785	S13-CM1-Jul-PS	S13-CM1-Jul-PS	crab	metagenome	1660082	PRJNA1004642	https://www.ncbi.nlm.nih.gov/biosample/36948785
SAMN36948786	S13-CM1-Jul-ZY	S13-CM1-Jul-ZY	crab	metagenome	1660082	PRJNA1004642	https://www.ncbi.nlm.nih.gov/biosample/36948786
SAMN36948787	S13-CM1-Sep-BT	S13-CM1-Sep-BT	crab	metagenome	1660082	PRJNA1004642	https://www.ncbi.nlm.nih.gov/biosample/36948787
SAMN36948788	S13-CM1-Sep-PS	S13-CM1-Sep-PS	crab	metagenome	1660082	PRJNA1004642	https://www.ncbi.nlm.nih.gov/biosample/36948788
SAMN36948789	S13-CM1-Sep-ZY	S13-CM1-Sep-ZY	crab	metagenome	1660082	PRJNA1004642	https://www.ncbi.nlm.nih.gov/biosample/36948789
SAMN36948790	S13-CM2-Aug-BT	S13-CM2-Aug-BT	crab	metagenome	1660082	PRJNA1004642	https://www.ncbi.nlm.nih.gov/biosample/36948790
SAMN36948791	S13-CM2-Aug-PS	S13-CM2-Aug-PS	crab	metagenome	1660082	PRJNA1004642	https://www.ncbi.nlm.nih.gov/biosample/36948791
SAMN36948792	S13-CM2-Aug-ZY	S13-CM2-Aug-ZY	crab	metagenome	1660082	PRJNA1004642	https://www.ncbi.nlm.nih.gov/biosample/36948792
SAMN36948793	S13-CM2-Jul-BT	S13-CM2-Jul-BT	crab	metagenome	1660082	PRJNA1004642	https://www.ncbi.nlm.nih.gov/biosample/36948793
SAMN36948794	S13-CM2-Jul-PS	S13-CM2-Jul-PS	crab	metagenome	1660082	PRJNA1004642	https://www.ncbi.nlm.nih.gov/biosample/36948794
SAMN36948795	S13-CM2-Jul-ZY	S13-CM2-Jul-ZY	crab	metagenome	1660082	PRJNA1004642	https://www.ncbi.nlm.nih.gov/biosample/36948795
SAMN36948796	S13-CM2-Sep-BT	S13-CM2-Sep-BT	crab	metagenome	1660082	PRJNA1004642	https://www.ncbi.nlm.nih.gov/biosample/36948796
SAMN36948797	S13-CM2-Sep-PS	S13-CM2-Sep-PS	crab	metagenome	1660082	PRJNA1004642	https://www.ncbi.nlm.nih.gov/biosample/36948797
SAMN36948798	S13-CM2-Sep-ZY	S13-CM2-Sep-ZY	crab	metagenome	1660082	PRJNA1004642	https://www.ncbi.nlm.nih.gov/biosample/36948798
SAMN36948799	S13-CM3-Aug-BT	S13-CM3-Aug-BT	crab	metagenome	1660082	PRJNA1004642	https://www.ncbi.nlm.nih.gov/biosample/36948799
SAMN36948800	S13-CM3-Aug-PS	S13-CM3-Aug-PS	crab	metagenome	1660082	PRJNA1004642	https://www.ncbi.nlm.nih.gov/biosample/36948800
SAMN36948801	S13-CM3-Aug-ZY	S13-CM3-Aug-ZY	crab	metagenome	1660082	PRJNA1004642	https://www.ncbi.nlm.nih.gov/biosample/36948801
SAMN36948802	S13-CM3-Jul-BT	S13-CM3-Jul-BT	crab	metagenome	1660082	PRJNA1004642	https://www.ncbi.nlm.nih.gov/biosample/36948802
SAMN36948803	S13-CM3-Jul-PS	S13-CM3-Jul-PS	crab	metagenome	1660082	PRJNA1004642	https://www.ncbi.nlm.nih.gov/biosample/36948803
SAMN36948804	S13-CM3-Jul-ZY	S13-CM3-Jul-ZY	crab	metagenome	1660082	PRJNA1004642	https://www.ncbi.nlm.nih.gov/biosample/36948804
SAMN36948805	S13-CM3-Sep-BT	S13-CM3-Sep-BT	crab	metagenome	1660082	PRJNA1004642	https://www.ncbi.nlm.nih.gov/biosample/36948805
SAMN36948806	S13-CM3-Sep-PS	S13-CM3-Sep-PS	crab	metagenome	1660082	PRJNA1004642	https://www.ncbi.nlm.nih.gov/biosample/36948806
SAMN36948807	S13-CM3-Sep-ZY	S13-CM3-Sep-ZY	crab	metagenome	1660082	PRJNA1004642	https://www.ncbi.nlm.nih.gov/biosample/36948807
SAMN36948808	S6-CM1-Aug-BT	S6-CM1-Aug-BT	crab	metagenome	1660082	PRJNA1004642	https://www.ncbi.nlm.nih.gov/biosample/36948808
SAMN36948809	S6-CM1-Aug-PS	S6-CM1-Aug-PS	crab	metagenome	1660082	PRJNA1004642	https://www.ncbi.nlm.nih.gov/biosample/36948809
SAMN36948810	S6-CM1-Aug-ZY	S6-CM1-Aug-ZY	crab	metagenome	1660082	PRJNA1004642	https://www.ncbi.nlm.nih.gov/biosample/36948810
SAMN36948811	S6-CM1-Jul-BT	S6-CM1-Jul-BT	crab	metagenome	1660082	PRJNA1004642	https://www.ncbi.nlm.nih.gov/biosample/36948811
SAMN36948812	S6-CM1-Jul-PS	S6-CM1-Jul-PS	crab	metagenome	1660082	PRJNA1004642	https://www.ncbi.nlm.nih.gov/biosample/36948812
SAMN36948813	S6-CM1-Jul-ZY	S6-CM1-Jul-ZY	crab	metagenome	1660082	PRJNA1004642	https://www.ncbi.nlm.nih.gov/biosample/36948813
SAMN36948814	S6-CM1-Sep-BT	S6-CM1-Sep-BT	crab	metagenome	1660082	PRJNA1004642	https://www.ncbi.nlm.nih.gov/biosample/36948814
SAMN36948815	S6-CM1-Sep-PS	S6-CM1-Sep-PS	crab	metagenome	1660082	PRJNA1004642	https://www.ncbi.nlm.nih.gov/biosample/36948815
SAMN36948816	S6-CM1-Sep-ZY	S6-CM1-Sep-ZY	crab	metagenome	1660082	PRJNA1004642	https://www.ncbi.nlm.nih.gov/biosample/36948816
SAMN36948817	S6-CM2-Aug-BT	S6-CM2-Aug-BT	crab	metagenome	1660082	PRJNA1004642	https://www.ncbi.nlm.nih.gov/biosample/36948817
SAMN36948818	S6-CM2-Aug-PS	S6-CM2-Aug-PS	crab	metagenome	1660082	PRJNA1004642	https://www.ncbi.nlm.nih.gov/biosample/36948818
SAMN36948819	S6-CM2-Aug-ZY	S6-CM2-Aug-ZY	crab	metagenome	1660082	PRJNA1004642	https://www.ncbi.nlm.nih.gov/biosample/36948819
SAMN36948820	S6-CM2-Jul-BT	S6-CM2-Jul-BT	crab	metagenome	1660082	PRJNA1004642	https://www.ncbi.nlm.nih.gov/biosample/36948820
SAMN36948821	S6-CM2-Jul-PS	S6-CM2-Jul-PS	crab	metagenome	1660082	PRJNA1004642	https://www.ncbi.nlm.nih.gov/biosample/36948821
SAMN36948822	S6-CM2-Jul-ZY	S6-CM2-Jul-ZY	crab	metagenome	1660082	PRJNA1004642	https://www.ncbi.nlm.nih.gov/biosample/36948822
SAMN36948823	S6-CM2-Sep-BT	S6-CM2-Sep-BT	crab	metagenome	1660082	PRJNA1004642	https://www.ncbi.nlm.nih.gov/biosample/36948823
SAMN36948824	S6-CM2-Sep-PS	S6-CM2-Sep-PS	crab	metagenome	1660082	PRJNA1004642	https://www.ncbi.nlm.nih.gov/biosample/36948824
SAMN36948825	S6-CM2-Sep-ZY	S6-CM2-Sep-ZY	crab	metagenome	1660082	PRJNA1004642	https://www.ncbi.nlm.nih.gov/biosample/36948825
SAMN36948826	S6-CM3-Aug-BT	S6-CM3-Aug-BT	crab	metagenome	1660082	PRJNA1004642	https://www.ncbi.nlm.nih.gov/biosample/36948826
SAMN36948827	S6-CM3-Aug-PS	S6-CM3-Aug-PS	crab	metagenome	1660082	PRJNA1004642	https://www.ncbi.nlm.nih.gov/biosample/36948827
SAMN36948828	S6-CM3-Aug-ZY	S6-CM3-Aug-ZY	crab	metagenome	1660082	PRJNA1004642	https://www.ncbi.nlm.nih.gov/biosample/36948828
SAMN36948829	S6-CM3-Jul-BT	S6-CM3-Jul-BT	crab	metagenome	1660082	PRJNA1004642	https://www.ncbi.nlm.nih.gov/biosample/36948829
SAMN36948830	S6-CM3-Jul-PS	S6-CM3-Jul-PS	crab	metagenome	1660082	PRJNA1004642	https://www.ncbi.nlm.nih.gov/biosample/36948830
SAMN36948831	S6-CM3-Jul-ZY	S6-CM3-Jul-ZY	crab	metagenome	1660082	PRJNA1004642	https://www.ncbi.nlm.nih.gov/biosample/36948831
SAMN36948832	S6-CM3-Sep-BT	S6-CM3-Sep-BT	crab	metagenome	1660082	PRJNA1004642	https://www.ncbi.nlm.nih.gov/biosample/36948832
SAMN36948833	S6-CM3-Sep-PS	S6-CM3-Sep-PS	crab	metagenome	1660082	PRJNA1004642	https://www.ncbi.nlm.nih.gov/biosample/36948833
SAMN36948834	S6-CM3-Sep-ZY	S6-CM3-Sep-ZY	crab	metagenome	1660082	PRJNA1004642	https://www.ncbi.nlm.nih.gov/biosample/36948834
